# Supplementary material for: Mutational Analysis Supports Three-Hairpin Model of Attenuator for Transcription Regulation of ilvBNC Operon in Corynebacterium glutamicum
Source: Microorganisms. 2025 Jan 28;13(2):291. doi: 10.3390/microorganisms13020291 (PMC11857589; doi:10.3390/microorganisms13020291)
Supplement: Supplementary file 1 [file microorganisms-13-00291-s001.zip]

Archive with 1 entries (1 files):
- microorganisms-3399925-supplementary.pdf
